# Supplementary material for: Depletion of Ly6G-Expressing Neutrophilic Cells Leads to Altered Peripheral T-Cell Homeostasis and Thymic Development in Neonatal Mice
Source: Int J Mol Sci. 2023 Apr 24;24(9):7763. doi: 10.3390/ijms24097763 (PMC10178674; doi:10.3390/ijms24097763)
Supplement: Supplementary file 1 [file ijms-24-07763-s001.zip]

Archive with 1 entries (1 files):
- ijms-2331630-supplementary.pdf
